# Supplementary material for: Effect of anthocyanins on gut health markers, Firmicutes-Bacteroidetes ratio and short-chain fatty acids: a systematic review via meta-analysis
Source: Sci Rep. 2023 Jan 31;13:1729. doi: 10.1038/s41598-023-28764-0 (PMC9889808; doi:10.1038/s41598-023-28764-0)
Supplement: Supplementary file 3 — Supplementary Tables. [file 41598_2023_28764_MOESM3_ESM.xlsx]

## Sheet: STable1
STable 1: Different components of a PICO statement . The second column describes each of the represented aspects for the current study.
PICO Facets	Consideration
Patient (P)	Mouse with a range of same age group with obesity and other disease model
Intervention (I)	Anthocyanins
Comparison (C)	Comparision based on time and dose intervention
Outcome (O)	Effect of anthocyanin is dose and time-dependent in case of FIR/BAC

## Sheet: STable2
Effect of anthocyanins on gut health markers, Firmicutes-Bacteroidetes ratio and short-chain fatty acids: A systematic review via meta-analysis; Payal Kapoor
STable 2: Calculations to uniformalise dose of intervention to standard mg/kg body weight
S.No.	References	Dose	Dose conversion
1.	Patricia Diez-Echave et al., 2019	1, 10, 25 mg/kg body weight	Data provided in ref.
2.	Han et al., 2020	405 mg/kg body weight	Data provided in ref.
3.	Tian et al., 2021	50, 100, 200 mg/kg body weight	Data provided in ref.
4.	Marques et al., 2018	25 mg/kg body weight	Data provided in ref.
5.	Zhong et al., 2020	4 ml/kg of body weight (Human proportinate)	Dose proportinate to 250 ml/day of orange juice to human (average weight of human = 60kg)
			250/60 = 4.17ml/kg
6.	Heyman-Lindén et al., 2016	22725 mg/kg body weight	20% (w/w) freeze dries lignoberries
			If 22 g mice consume 2.5 g diet daily
			20% of 2.5g = 0.05g
			0.5g lignoberries by 22 g mice
			0.5*45.45 / 22 * 45.5
			22.725 g / 1000g
			45.45 * 1000mg / 1kg
			22725mg /kg
		138.6 mg/kg body weight	6.1 mg /g phenolics in lignoberrie ( Dróżdż et al., 2017)
			Thus 0.5 g of lignoberries have 3.05 mg phenolics
			3.05mg * 45.45 / 22 * 45.5
			138.6 mg / 1000g
			138.6 mg/kg body weight
7.	Rodríguez-Daza et al., 2020	32, 53, 37mg/kg body weight	Data provided in ref.
8.	Lin et al., 2020	1137, 3409mg/kg body weight	1% and 3% (weight for weight) Purple-leaf Tea
			If 22 g mice consume 2.5 g diet
			1% of 2.5g = 0.025g
			0.025g leaves by 22 g mice
			0.025*45.45 / 22 * 45.5
			1.13625 g / 1000g
			1.13625 * 1000mg / 1kg
			1137mg /kg
			3% of 2.5g = 0.075g
			0.075g leaves by 22 g mice
			0.075*45.45 / 22 * 45.5
			3.40875g / 1000g
			3.40875 * 1000mg / 1kg
			3409 mg /kg
		12.6, 37.7 mg/kg body weight	11.07 mg /g phenolics in purple tea leave ( de Moura et al., 2022et al., )
			Thus 1% of purple tea leave have 0.2768 mg phenolics
			0.2768mg * 45.45 / 22 * 45.5
			12.58 mg / 1000g
			12.6 mg/kg body weight
			Thus 3% of purple tea leave have 0.8303 mg phenolics
			0.8303mg * 45.45 / 22 * 45.5
			37.73 mg / 1000g
			37.7 mg/kg body weight
		1.8, 5.4 mg/kg body weight	1.58 mg /g anthocyanins in purple tea leave (de Moura et al., 2022)
			Thus 1% of purple tea leave have 0.0395mg phenolics
			0.0395mg * 45.45 / 22 * 45.5
			1.795 mg / 1000g
			1.8 mg/kg body weight
			Thus 3% of purple tea leave have 0.1185 mg phenolics
			0.1185mg * 45.45 / 22 * 45.5
			5.385 mg / 1000g
			5.4 mg/kg body weight
9.	Nakano et al., 2020	2273mg/kg body weight	2% (w/w) freeze dried billberry extract
			If 22 g mice consume 2.5 g diet daily
			2% of 2.5g = 0.05g
			0.05g billberry extract by 22 g mice
			0.05*45.45 / 22 * 45.5
			2.2725 g / 1000g
			45.45 * 1000mg / 1kg
			2272.5mg /kg
		5.7 mg/kg body weight	5 mg/g anthocyanins in bilberry ( Chu et al., 2011 )
			Thus 2% of bilberry have 0.125mg phenolics
			0.125mg * 45.45 / 22 * 45.5
			5.68 mg / 1000g
			5.7 mg/kg body weight
10.	Wang et al., 2020	13.6, 27.3, 54.5 mg/kgbody weight	0.12, 0.24, 0.48 g BRAE per kg diet
			If 22 g mice consume 2.5 g diet daily
			2.5g diet * 0.12/1000g = 0.0003g
			0.0003* 45.45/ 22 * 45.45
			0.013635 * 1000mg/1000g
			13.6 mg/kg body weight
			2.5g diet * 0.24/1000g = 0.0006g
			0.0006* 45.45/ 22 * 45.45
			0.0272742 * 1000mg/1000g
			27.27 mg/kg body weight
			2.5g diet * 0.48/1000g = 0.0012g
			0.0012* 45.45/ 22 * 45.45
			0.05454 * 1000mg/1000g
			54.5 mg/kg body weight
11.	Peng et al., 2019	200 mg/kg body weight	Data provided in ref.
12.	Song et al., 2021	150 mg/kg body weight	Data provided in ref.
13.	Liu et al., 2020	25 mg/kg body weight	Data provided in ref.
14.	Chen et al., 2022	25,50 mg/kg body weight	Data provided in ref.
15.	Liu et al., 2021	100 mg/kg body weight	Data provided in ref.
16.	Cremonini et al.,	40 mg/kg body weight	Data provided in ref.
17.	Liu et al., 2021	1137, 2273 mg/kg body weight	1% (w/w) of commercial anthocyanin powder
			If 22 g mice consume 2.5 g diet daily
			1% of 2.5g = 0.025g
			0.025g billberry extract by 22 g mice
			0.025*45.45 / 22 * 45.5
			1.13625 g / 1000g
			45.45 * 1000mg / 1kg
			1137mg /kg
			2% (w/w) of commercial anthocyanin powder
			2% of 2.5g = 0.05g
			0.05g billberry extract by 22 g mice
			0.05*45.45 / 22 * 45.5
			2.2725 g / 1000g
			45.45 * 1000mg / 1kg
			2272.5mg /kg
18.	Xu et al., 2019	100 mg/kg body weight	Data provided in ref.
19.	Liu et al., 2022	340, 681.8, 1022.6 mg/kg body weight	3, 6, and 9 g PSPAE/kg diet
			If 22 g mice consume 2.5 g diet daily
			2.5g diet * 3/1000g = 0.0075g
			0.0075* 45.45/ 22 * 45.45
			0.340875 * 1000mg/1000g
			340.8 mg/kg body weight
			2.5g diet * 6/1000g = 0.015g
			0.015* 45.45/ 22 * 45.45
			0.68175 * 1000mg/1000g
			681.8 mg/kg body weight
			2.5g diet * 0.48/1000g = 0.0012g
			0.0225* 45.45/ 22 * 45.45
			1.02263 * 1000mg/1000g
			1022.6 mg/kg body weight
20.	Kapoor et al., 2022	96.58, 104.5 g/kg body weight	85% flour and 92% chappati in diet
			If 22 g mice consume 2.5 g diet daily
			85% of 2.5g diet = 2.125g
			2.125g * 45.45/22g * 45.45
			96.58 g/kg body weight
			92% 2.5g diet = 2.3g
			2.3g * 45.45/22g * 45.45
			104.5 g/kg body weight
		Purple Flour = 5.7	PF = 125.79ug/mice/day
			125/1000*45.45/22g*45.45
			5.69mg/kg
		Black flour= 15.4	BF = 399.62ug/mice/day
			399.62/1000*45.45/22g*45.45
			15.4mg/kg
		Purple Chapatti= 2.0	PC = 44.85ug/mice/day
			44.85/1000*45.45/22g*45.45
			2.04mg/kg
		Black chapatti=10.3 (mg/kg body weight)	BC= 227.48ug/mice/day
			227.48/1000*45.45/22g*45.45
			10.34mg/kg

## Sheet: STable3
Effect of anthocyanins on gut health markers, Firmicutes-Bacteroidetes ratio and short-chain fatty acids: A systematic review via meta-analysis; Payal Kapoor
STable 3: Calculations to uniformalise dose of intervention to standard mg/kg body weight
	Model type	References			Dose	Doses	Durartion (weeks)	Dose calculations
1	Highfat, highsucrose diet	Morissette et al., 2020			727.2 mg/kg body weight	727.2 mg/kg body weight	8	4% (w/w) freeze dried blueberry powder
								If 22 g mice consume 2.5 g diet daily
								4% of 2.5g = 0.1g
								If 160mg BB powder consumd per day
								0.1g * 160mg = 16mg
								16*45.45 / 22 * 45.5
								727.2 mg / 1000g
								727.2mg /kg
					77.3mg/kg body weight	77.3 mg/kg body weight		If 17mg anthocyanin fraction per day
								0.1g * 17mg = 1.7mg
								1.7*45.45 / 22 * 45.5
								77.3 mg / 1000g
								77.3mg /kg
						4.6 mg/kg body weight		If 1mg proanthocaynindins fraction per day
								0.1g * 1mg = 0.1mg
								0.1*45.45 / 22 * 45.5
								4.6 mg / 1000g
								4.6mg /kg
2	Diphenoxylateinduced constipation	Hu et al., 2019			568.1, 284.1, 142 mg/kg body weight		2	250 mg/mL mulberry powder,mid-dose group; MD-125 mg/mL mulberry powder; LD-62.5 mg/mL mulberry powder ans dose was given 0.2 mL/10g body weight/day
								250 mg/ml *0.2/ml/10 g = 5mg/g
								If 22 g mice consume 2.5 g diet daily
								5mg/2.5g = 12.5mg/g
								12.5mg*45.45 /22g *45.45
								568.1mg/1000g
								568.1mg/kg
								125 mg/ml *0.2/ml/10 g = 2.5mg/g
								If 22 g mice consume 2.5 g diet daily
								2.5mg/2.5g = 6.25mg/g
								6.25mg*45.45 / 22g *45.45
								284.1mg/1000g
								284.1mg/kg
								62.5 mg/ml *0.2/ml/10 g =1.25mg/g
								If 22 g mice consume 2.5 g diet daily
								1.25mg/2.5g = 3.125mg/g
								3.125mg*45.45 /. 22g *45.45
								142.0mg/1000g
								142mg/kg
					6.82, 1.4, and 0.7 mg/kg body weight			12.0 mg /g anthocyanins in mulberry ( Aramwit et al., 2010 ) or we can say 0.012mg/mg
								12.5mg * 0.012mg=0.15
								0.15*45.45/22g *45.45
								6.82mg/1000g
								6.82mg/kg
								2.5mg * 0.012mg=0.03
								0.03*45.45/22g *45.45
								1.36mg/1000g
								1.4mg/kg
								1.25mg * 0.012mg=0.015
								0.015*45.45/22g *45.45
								0.68mg/1000g
								0.7mg/kg
3		Kaur et al., 2022		5681.3,11362 mg/kg of body weight			12	5% (50g/kg) and 10% (10 g/kg) of diet
								If 22 g mice consume 2.5 g diet daily
								5% of 2.5g diet = 0.125g
								0.125*45.45/22g *45.45
								5.68g/1000g
								5.68125*1000mg/kg
								5681.3 mg/kg
								10% of 2.5g diet = 0.25g
								0.25*45.45/22g *45.45
								11.363g/1000g
								11.3625*1000mg/kg
								11362.5 mg/kg
						1.58, 3.16 mg/kg of body weight		27.8 mg /100g anthocyanins in Montmorency TC (Kirakosyan et al., 2009 ) or we can say 0.000278g/g
								5% of 2.5g diet = 0.125g
								0.125*0.000278*1000=0.03475mg/g diet
								0.03475*45.45/22g *45.45
								1.58mg/1000g
								1.58 mg/kg
								10% of 2.5g diet = 0.25g
								0.25*0.000278*1000=0.0695mg/g diet
								0.0695*45.45/22g *45.45
								3.159mg/1000g
								3.16 mg/kg
4			Wu et al., 2018			22.8mg/kg body weight		Dat provided in ref.
5			Su et al., 2019			150 mg/kg of body weight		Data provided in ref.
6			Wang et al.,2020			13.6, 27.3, 54.6 mg/kg body weight		0.12, 0.24, 0.48 g BRAE per kg diet
								If 22 g mice consume 2.5 g diet daily
								2.5g diet * 0.12/1000g = 0.0003g
								0.0003* 45.45/ 22 * 45.45
								0.013635 * 1000mg/1000g
								13.6 mg/kg body weight
								2.5g diet * 0.24/1000g = 0.0006g
								0.0006* 45.45/ 22 * 45.45
								0.0272742 * 1000mg/1000g
								27.27 mg/kg body weight
								2.5g diet * 0.48/1000g = 0.0012g
								0.0012* 45.45/ 22 * 45.45
								0.05454 * 1000mg/1000g
								54.5 mg/kg body weight
7			Da Silva-Maia et al., 2018	Da Silva-Maia et al., 2018	Da Silva-Maia et al., 2018	Undefined		Data provided in ref.
8			Da Silva-Maia et al., 2019	Da Silva-Maia et al., 2019	Da Silva-Maia et al., 2019	141, 151 and 215, 208mg/kg of body weight		Data provided in ref.
9			Lee et al., 2018			113.63mg/kg body weight		10 g freeze-dried blueberry powder/100 g = 0.1%
								If 22 g mice consume 2.5 g diet daily
								0.1% of 2.5g diet = 0.0025g
								0.0025*45.45/22g *45.45
								0.113625g/1000g
								0.113625*1000mg/kg
								113.63 mg/kg
						6.79 mg/kg body weight		38.39 mg phenolics/g and 21.34 mg anthocyanins/g =59.73mg/g
								0.0025g * 57.73mg= 0.149325mg/g
								0.149325mg*45.45/ 22g * 45.45
								6.79mg/kg
10			Peng et al., 2020			200 mg/kg of body weight		Data provided in ref.
11			Tian et al., 2021			50, 100, 200 mg/kg body weight		Data provided in ref.
12			Peng et al., 2019			200 mg/kg body weight		Data provided in ref.
13			Liu et al., 2020			25 mg/kg		Data provided in ref.
						body weight
14			Liu et al., 2022			340.8, 681.8, 1022.6 mg/kg body weight		3, 6, and 9 g PSPAE/kg diet
								If 22 g mice consume 2.5 g diet daily
								2.5g diet * 3/1000g = 0.0075g
								0.0075* 45.45/ 22 * 45.45
								0.340875 * 1000mg/1000g
								340.8 mg/kg body weight
								2.5g diet * 6/1000g = 0.015g
								0.015* 45.45/ 22 * 45.45
								0.68175 * 1000mg/1000g
								681.8 mg/kg body weight
								2.5g diet * 0.48/1000g = 0.0012g
								0.0225* 45.45/ 22 * 45.45
								1.02263 * 1000mg/1000g
								1022.6 mg/kg body weight
	6 or 8	96.58, 104.5 g/kg body weight	Kapoor et al., 2022			96.58, 104.5 g/kg body weight	85% flour and 92% chappati in diet	85% flour and 92% chappati in diet
							If 22 g mice consume 2.5 g diet daily	If 22 g mice consume 2.5 g diet daily
							85% of 2.5g diet = 2.125g	85% of 2.5g diet = 2.125g
							2.125g * 45.45/22g * 45.45	2.125g * 45.45/22g * 45.45
							96.58 g/kg body weight	96.58 g/kg body weight
							92% 2.5g diet = 2.3g	92% 2.5g diet = 2.3g
							2.3g * 45.45/22g * 45.45	2.3g * 45.45/22g * 45.45
							104.5 g/kg body weight	104.5 g/kg body weight
		Purple Flour = 5.7				Purple Flour = 5.7	PF = 125.79ug/mice/day	PF = 125.79ug/mice/day
							125/1000*45.45/22g*45.45	125/1000*45.45/22g*45.45
							5.69mg/kg	5.69mg/kg
		Black flour= 15.4				Black flour= 15.4	BF = 399.62ug/mice/day	BF = 399.62ug/mice/day
							399.62/1000*45.45/22g*45.45	399.62/1000*45.45/22g*45.45
							15.4mg/kg	15.4mg/kg
		Purple Chapatti= 2.0				Purple Chapatti= 2.0	PC = 44.85ug/mice/day	PC = 44.85ug/mice/day
							44.85/1000*45.45/22g*45.45	44.85/1000*45.45/22g*45.45
							2.04mg/kg	2.04mg/kg
		Black chapatti=10.3 (mg/kg body weight)				Black chapatti=10.3 (mg/kg body weight)	BC= 227.48ug/mice/day	BC= 227.48ug/mice/day
							227.48/1000*45.45/22g*45.45	227.48/1000*45.45/22g*45.45
							10.34mg/kg	10.34mg/kg
# For understanding the effect of dose,different interventions given to animal were uniformalised to mg/kg body weigt. For dose conversion in mg/kg of body weight, average weight and diet considered for mice and rat were 22g and 200g, and2.5g and 11g, respectively.
